# Supplementary material for: No evidence of conditioning of pupillary constriction despite overtraining
Source: PeerJ. 2022 Feb 15;10:e12948. doi: 10.7717/peerj.12948 (PMC8855724; doi:10.7717/peerj.12948)
Supplement: Supplemental Information 1 [file peerj-10-12948-s001.m]

%% Clear Workspace and go to folder

clc; clear; close all
figures = fullfile(cd,'figures');
set(0, 'DefaultFigureRenderer', 'painters'); % Save figures in vector format
load('PupilData2.mat'); % Load the data
% exclude subject 9 because of lack of data (only single session)
Pupil(9,:) = [];
for j = 1: size(Pupil,1); Pupil.AgeYears(j) = years(Pupil.T1_date(j)-Pupil.DOB(j)); end % Add age

%% Analyze sessions
close all

CSAlone_Sessionavg = cell(size(Pupil,1),12);
Paired_Sessionavg  = cell(size(Pupil,1),12);

for j = 1:  size(Pupil,1)
    Subject = j;
    
    for i = 1: Pupil.Sessions(Subject)  % 12= Max number of sessions
        Session = ['T',num2str(i)];

        Time        = Pupil.([Session '_Timestamps']){Subject};         % Timestamps
        Events      = Pupil.([Session '_triggers']){Subject};           % Trigger annotations
        Events_Time = Pupil.([Session '_triggers_Timestamps']){Subject};% Timestamps for triggers
        dat.RD      = Pupil.([Session '_Pupil_Right']){Subject};        % Size of Right Pupil
        dat.LD      = Pupil.([Session '_Pupil_Left']){Subject};         % Size of Left Pupil
        
        % check and remove unrealistically small or large pupil sizes
        vars = {'RD','LD'};
        for v=1:length(vars)
            qRem = dat.(vars{v})<1 | dat.(vars{v})>7;
            dat.(vars{v})(qRem) = nan;
            if any(qRem(:))
                fprintf('subject %d, session %s, RD: %d/%d samples removed\n',Subject,Session,sum(qRem(:)),numel(dat.(vars{v})));
            end
        end
        
        % find and remove blinks
        for v=1:length(vars)
            [on,off] = bool2bounds(isnan(dat.(vars{v})));
            
            if 0
                % debug plot
                clf
                plot(dat.(vars{v}))
                hold on
                plot(on -1,dat.(vars{v})(     on-1),'go')
                plot(off+1,dat.(vars{v})(min(off+1,end)),'r*')
            end
            
            % remove 5 samples before and after missing to deal with blink
            % artifacts
            on  = max( on-5,1);
            off = min(off+5,length(dat.(vars{v})));
            qRem= bounds2bool(on,off,length(dat.(vars{v})));
            dat.(vars{v})(qRem) = nan;
            
            if 0
                % debug plot
                plot(dat.(vars{v}),'r')
            end
        end
        

        LD = dat.LD;
        RD = dat.RD;
        
        % Find CS only and paired
        LD_Paired = nan(75,300);
        RD_Paired = nan(75,300);
        LD_CSAlone = nan(25,300);
        RD_CSAlone = nan(25,300);
        
        x=1;
        y=1;
        
        qSkipNext = false;
        for k=1:numel(Events)-1
            if ismember(char(Events(k)),{'TRIAL 1','TRIAL 2'})
                qSkipNext = true;   % skip the CS alone trials at start
            end
            if strcmp(char(Events(k)),'SOUND ON (duration 1.000 s)') && ~strcmp(char(Events(k+1)),'BRIGHT ON') % CS alone criteria
                if ~qSkipNext
                    qTime= Time > Events_Time(k)-1000000 & Time < Events_Time(k) + 4000000;
                    temp = LD(qTime);
                    LD_CSAlone(x,1:min(numel(temp),300)) = temp(1:min(end,300));
                    temp = RD(qTime);
                    RD_CSAlone(x,1:min(numel(temp),300)) = temp(1:min(end,300));
                    x=x+1;
                end
                qSkipNext = false;
                
            elseif strcmp(char(Events(k)),'SOUND ON (duration 1.000 s)') && strcmp(char(Events(k+1)),'BRIGHT ON') % Paired criteria
                qTime= Time > Events_Time(k)-1000000 & Time < Events_Time(k) + 4000000;
                temp = LD(qTime);
                LD_Paired(y,1:min(numel(temp),300)) = temp(1:min(end,300));
                temp = RD(qTime);  
                RD_Paired(y,1:min(numel(temp),300)) = temp(1:min(end,300));
                y=y+1;
            end 
        end
        assert(x==26)   % 25 trials expected
        assert(y==76)   % 75 trials expected
        
        % baseline correction (subtract median of first 60 samples (1s
        % before CS onset till CS onset)
        RD_CSAlone = RD_CSAlone-median(RD_CSAlone(:,1:60),2,'omitnan');
        LD_CSAlone = LD_CSAlone-median(LD_CSAlone(:,1:60),2,'omitnan');
        RD_Paired  = RD_Paired -median(RD_Paired (:,1:60),2,'omitnan');
        LD_Paired  = LD_Paired -median(LD_Paired (:,1:60),2,'omitnan');
        
        CSAlone_Sessionavg{j,i} = (RD_CSAlone + LD_CSAlone)/2;
        Paired_Sessionavg {j,i} = (RD_Paired  + LD_Paired )/2;
    end

end

% find minimum pupil value for each trial during interval (0--2 s w.r.t.
% CS)
[CSAlone_all,Paired_all] = deal(cell(size(CSAlone_Sessionavg)));
[CSAlone,Paired] = deal(nan(size(CSAlone_Sessionavg)));
qProc   = ~cellfun(@isempty,CSAlone_Sessionavg);
CSAlone_all(qProc) = cellfun(@(x) min(x(:,61:180),[],2),CSAlone_Sessionavg(qProc),'uni',false);
Paired_all(qProc)  = cellfun(@(x) min(x(:,61:180),[],2),Paired_Sessionavg(qProc),'uni',false);
CSAlone(qProc) = cellfun(@(x) mean(min(x(:,61:180),[],2),'omitnan'),CSAlone_Sessionavg(qProc));
Paired(qProc)  = cellfun(@(x) mean(min(x(:,61:180),[],2),'omitnan'),Paired_Sessionavg(qProc));

% average traces
CSAlone_Sessionavg_mean = cellfun(@(x) mean(x,'omitnan'),CSAlone_Sessionavg,'uni',false);
Paired_Sessionavg_mean  = cellfun(@(x) mean(x,'omitnan'), Paired_Sessionavg,'uni',false);

% RMS
% per session
RMS_Session = cellfun(@(x) mean(sqrt(mean(diff(x,1,2).^2,'omitnan')),'omitnan'),CSAlone_Sessionavg);
RMS_Subject = mean(RMS_Session,2,'omitnan');
fprintf('min RMS: %.4fmm, max RMS: %.4fmm\n',min(RMS_Subject),max(RMS_Subject));


%% Stats
First = CSAlone(:,1);   % Get Data from first session
for j = 1: size(Pupil,1)
    Last(j,1) = CSAlone(j,find(~isnan(CSAlone(j,:)),1,'last')); % Get data from last session
end

jbtest(Last-First); % Test normality
[h,p,CI, stats] = ttest(First-Last);
fprintf('Mean First= %.5f +/- %.5f\n',mean(First,'omitnan'), std(First,'omitnan')); % Print out the mean for group A
fprintf('Mean  Last= %.5f +/- %.5f\n',mean( Last,'omitnan'), std( Last,'omitnan')); % Print out the mean for group B
fprintf('Increase= %.5f\n',mean(Last,'omitnan')-mean(First,'omitnan'));
fprintf('t = %.5f df = %d, p = %.5f\n',stats.tstat,stats.df,p); % Print out t-value, df, and p-value

A = First; AX = ones(numel(A),1); 
B = Last; BX = ones(numel(B),1)*2;

Box = [A; B]; X = [AX; BX]; 
lab = {'First', 'Last'}; % Labels for boxplot
boxplot(Box',X',"Colors",'br',"Labels",lab); hold on % Make the boxplot
plot([AX BX].',[A B].','-o','linewidth',0.1,'Color', [85 85 85]/255)
ylabel('Amplitude (difference from baseline, mm)') % Set y-label
%ylim([2 6])
set(gca, 'TickDir', 'out'); box off; set(gca,'color','none'); % Set tics out and remove white box
str = ['Pupilsize, Before After']; title(str); % Add title

%% Plots

%% Plot average traces
Trace_First = cat(1,CSAlone_Sessionavg_mean{:,1});
Paired_Trace_First = cat(1,Paired_Sessionavg_mean{:,1});
for j = 1:size(Pupil,1)
    Trace_Last(j,1:300) = CSAlone_Sessionavg_mean{j,Pupil.Sessions(j)};
    Paired_Trace_Last(j,1:300) = Paired_Sessionavg_mean{j,Pupil.Sessions(j)};
end

close
subplot(2,2,1)
errorbar(linspace(-1,4,300)',mean(Trace_First),std(Trace_First) / sqrt(10)); hold on
errorbar(linspace(-1,4,300)',mean(Trace_Last),std(Trace_Last) / sqrt(10)); hold on
errorbar(linspace(-1,4,300)',mean(Paired_Trace_First),std(Paired_Trace_First) / sqrt(10)); hold on
errorbar(linspace(-1,4,300)',mean(Paired_Trace_Last),std(Paired_Trace_Last) / sqrt(10)); hold on
%ylim([2 6])
xlim([-1 4])
set(gca,'YDir','normal') 
set(gca, 'TickDir', 'out')
title('First and last session, average')
set(gca, 'TickDir', 'out'); box off; set(gca,'color','none');

subplot(2,2,3)
CSperiod = find(linspace(-1,4,300)'>0 & linspace(-1,4,300)'<1);
X = linspace(-1,4,300)'; X=X(CSperiod);
errorbar(X,mean(Trace_First(:,CSperiod)),std(Trace_First(:,CSperiod)) / sqrt(10)); hold on
errorbar(X,mean(Trace_Last(:,CSperiod)),std(Trace_Last(:,CSperiod)) / sqrt(10)); hold on
errorbar(X,mean(Paired_Trace_First(:,CSperiod)),std(Paired_Trace_First(:,CSperiod)) / sqrt(10)); hold on
errorbar(X,mean(Paired_Trace_Last(:,CSperiod)),std(Paired_Trace_Last(:,CSperiod)) / sqrt(10)); hold on
%ylim([4.2 5.1])
set(gca,'YDir','normal') 
set(gca, 'TickDir', 'out')
title('First and last session, CS average')
set(gca, 'TickDir', 'out'); box off; set(gca,'color','none');

str = ['Average traces']; sgtitle(str); % Add grand title
cd(figures); saveas(gcf, str, 'pdf'); cd('..'); % Save the figure


%% Heat
figure()
subplot(2,2,1)
imagesc(Paired_Trace_First)
colormap("summer") % Change colormap
colorbar() % Add colorbar
caxis([-2.5 0])
set(gca,'YDir','normal') 
set(gca, 'TickDir', 'out')

subplot(2,2,2)
imagesc(Trace_First)
colormap("summer") % Change colormap
colorbar() % Add colorbar
caxis([-2.5 0])
set(gca,'YDir','normal') 
set(gca, 'TickDir', 'out')


subplot(2,2,3)
imagesc(Paired_Trace_Last)
colormap("summer") % Change colormap
colorbar() % Add colorbar
caxis([-2.5 0])
set(gca,'YDir','normal') 
set(gca, 'TickDir', 'out')

subplot(2,2,4)
imagesc(Trace_Last)
colormap("summer") % Change colormap
colorbar() % Add colorbar
caxis([-2.5 0])
set(gca,'YDir','normal') 
set(gca, 'TickDir', 'out')


str = ['Heat First and last']; sgtitle(str); % Add grand title
cd(figures); saveas(gcf, str, 'pdf'); cd('..'); % Save the figure


%% Correlation
clf
errorbar(nanmean(CSAlone),nanstd(CSAlone) ./ sqrt(sum(~isnan(CSAlone))) ,'o')
hold on
errorbar(nanmean(Paired),nanstd(Paired) ./ sqrt(sum(~isnan(Paired))) ,'o')

[RHO,PVAL] = corr(nanmean(CSAlone)',[1:12]'); % Calculate correlation
[RHO,PVAL] = corr(nanmean(Paired)',[1:12]');

%ylim([2 6])
set(gca,'YDir','normal') 
set(gca, 'TickDir', 'out'); box off; set(gca,'color','none');

str = ['Minimal pupil size on probe trials']; title(str); % Add grand title
cd(figures); saveas(gcf, str, 'pdf'); cd('..'); % Save the figure
